# Supplementary material for: Higher clinical success in patients with ventilator-associated pneumonia due to methicillin-resistant Staphylococcus aureus treated with linezolid compared with vancomycin: results from the IMPACT-HAP study
Source: Crit Care. 2014 Jun 10;18(3):R118. doi: 10.1186/cc13914 (PMC4095575; doi:10.1186/cc13914)
Supplement: Additional file 4 — Peyrani Figure Alt 3. Kaplan-Meier survival curves for resource utilization outcomes. Kaplan-Meier survival curves for each resource utilization outcome using the matched dataset included in Additional file 1. [file cc13914-S4.zip]

Archive with 1 entries (1 files):
- 3581246651055044_add3.eps
